# Supplementary material for: Characterization of Dimeric Vanadium Uptake and Species in Nafion™ and Novel Membranes from Vanadium Redox Flow Batteries Electrolytes
Source: Membranes (Basel). 2021 Jul 29;11(8):576. doi: 10.3390/membranes11080576 (PMC8399489; doi:10.3390/membranes11080576)
Supplement: Supplementary file 1 [file membranes-11-00576-s001.zip]

Archive with 1 entries (1 files):
- membranes-1317173-supplementary.pdf
